# Supplementary material for: Pan-genomic insights into resistance, virulence, and stress adaptation in Clostridium perfringens from the Tibetan Plateau
Source: mSphere. 2026 Apr 20;11(5):e00792-25. doi: 10.1128/msphere.00792-25 (PMC13203981; doi:10.1128/msphere.00792-25)
Supplement: Supplemental tables — Tables S1 to S4. [file msphere.00792-25-s0001.xlsx]

## Sheet: Supplementary Table S1
Supplementary Table S1. Metadata of Clostridium perfringens genomes and isolates used in this study.
The table details the sequence ID, dataset type, strain designation, host category, specific host, source category, isolation source, geographic location, organism name, and collection date for each sample.
Seq_id	dataset_type	strain	host_category	host	source_category	isolation_source	geo_loc_name	organism	collection_date
GCF_000009685.1	public	13	Unknown	None	Unknown	None	None	Clostridium perfringens str. 13	None
GCF_000013285.1	public	ATCC 13124	Unknown	None	Unknown	None	None	Clostridium perfringens ATCC 13124	None
GCF_000013845.2	public	SM101	Unknown	None	Unknown	None	None	Clostridium perfringens SM101	None
GCF_001304735.1	public	FORC_003	Unknown	None	Environment/Water/Wastewater	Aquarium water	South Korea: Gyeongbuk	Clostridium perfringens	2014-04-10
GCF_001579765.1	public	JP55	Other animals	Equine	Unknown	None	Canada	Clostridium perfringens	2007-01-01
GCF_001579785.1	public	JP838	Companion	Canine	Unknown	None	USA: Washington State	Clostridium perfringens	2009
GCF_001854085.1	public	FORC_025	Human	Homo sapiens	Fecal/Gut	Human stool	South Korea: Seoul	Clostridium perfringens	2015-01-01
GCF_002312985.1	public	LLY_N11	Livestock	None	Food	Chicken	USA: Beltsville, MD	Clostridium perfringens	2016
GCF_002355795.1	public	CBA7123	Human	Homo sapiens	Fecal/Gut	Human Gut	None	Clostridium perfringens	None
GCF_003203455.1	public	EHE-NE18	Livestock	Gallus gallus	Fecal/Gut	Gut contents	Australia:Sealake	Clostridium perfringens	2002-07-30
GCF_003350945.1	public	JXJA17	Livestock	Porcine	Fecal/Gut	Fecal sample	China:Jian	Clostridium perfringens	2017-05-23
GCF_016026675.1	public	FDAARGOS_931	Unknown	None	Unknown	None	None	Clostridium perfringens	None
GCF_016026995.1	public	FDAARGOS_905	Unknown	None	Unknown	None	None	Clostridium perfringens	None
GCF_016027155.1	public	FDAARGOS_904	Unknown	None	Unknown	None	None	Clostridium perfringens	None
GCF_016027375.1	public	FDAARGOS_903	Unknown	None	Unknown	None	None	Clostridium perfringens	None
GCF_018135545.1	public	19TSBNCP	Livestock	Bovine	Unknown	None	China: Hebei	Clostridium perfringens	2019-11-20
GCF_020138335.1	public	CPS 2a	Livestock	None	Fecal/Gut	Porcine Fecal sample	None	Clostridium perfringens	None
GCF_020138355.1	public	CPN 17a	Livestock	None	Fecal/Gut	Cattle Fecal sample	None	Clostridium perfringens	None
GCF_020138375.1	public	CPM 77b	Unknown	None	Environment/Water/Wastewater	Soil	None	Clostridium perfringens	None
GCF_020138395.1	public	CPLi 6-1	Unknown	None	Environment/Water/Wastewater	Sludge	None	Clostridium perfringens	None
GCF_020138415.1	public	CPLi3-1	Unknown	None	Environment/Water/Wastewater	Sludge	None	Clostridium perfringens	None
GCF_020138435.1	public	CPI 75-1	Unknown	None	Fecal/Gut	Fecal sample	Finland	Clostridium perfringens	2003
GCF_020138455.1	public	CPI 63K-r5	Unknown	None	Fecal/Gut	Fecal sample	Finland	Clostridium perfringens	2003
GCF_020138475.1	public	CPI 57K-1	Unknown	None	Fecal/Gut	Fecal sample	Finland	Clostridium perfringens	2003
GCF_020138495.1	public	CPI 53k-r1	Unknown	None	Fecal/Gut	Fecal sample	Finland	Clostridium perfringens	2003
GCF_020138515.1	public	CPI 39-1a	Unknown	None	Fecal/Gut	Fecal sample	Finland	Clostridium perfringens	2003
GCF_020138535.1	public	955/85	Unknown	None	Fecal/Gut	Fecal sample, FP	Germany	Clostridium perfringens	1985
GCF_020138555.1	public	C793	Unknown	None	Food	Pork casserole, FP	Finland	Clostridium perfringens	2005
GCF_020138575.1	public	C746	Unknown	None	Food	Pea soup, FP	Finland	Clostridium perfringens	2004
GCF_020138595.1	public	721/84	Unknown	None	Food	Rabbit meat, FP	Germany	Clostridium perfringens	1984
GCF_020138615.1	public	C645	Unknown	None	Food	Meatball soup, FP	Finland	Clostridium perfringens	2003
GCF_020138635.1	public	497/86	Unknown	None	Fecal/Gut	Fecal sample, FP	Germany	Clostridium perfringens	1986
GCF_020138655.1	public	346/91	Unknown	None	Fecal/Gut	Fecal sample, FP	Germany	Clostridium perfringens	1991
GCF_020138675.1	public	318/86	Unknown	None	Fecal/Gut	Fecal sample, FP	Germany	Clostridium perfringens	1986
GCF_020138695.1	public	310/85	Unknown	None	Food	Rabbit meat, FP, FP	Germany	Clostridium perfringens	1985
GCF_020138715.1	public	C269	Unknown	None	Food	Salmon	Finland	Clostridium perfringens	1999
GCF_020138735.1	public	C216	Unknown	None	Food	Roast beef	Finland	Clostridium perfringens	2006
GCF_020138755.1	public	20/85	Unknown	None	Fecal/Gut	Fecal sample, FP	Germany	Clostridium perfringens	1985
GCF_020138775.1	public	CPI 18-6	Unknown	None	Fecal/Gut	Fecal sample	Finland	Clostridium perfringens	2003
GCF_020138795.1	public	CPI 18-1b	Unknown	None	Fecal/Gut	Fecal sample	Finland	Clostridium perfringens	2003
GCF_020139215.1	public	149/92	Unknown	None	Fecal/Gut	Fecal sample, FP	Germany	Clostridium perfringens	1992
GCF_020139235.1	public	CPI 103K-3	Unknown	None	Fecal/Gut	Fecal sample	Finland	Clostridium perfringens	2003
GCF_020139255.1	public	AAD1903a	Human	None	Fecal/Gut	Antibiotic associated diarrhea, Human	Finland	Clostridium perfringens	None
GCF_020139275.1	public	AAD 1527a	Human	None	Fecal/Gut	Antibiotic associated diarrhea, Human	Finland	Clostridium perfringens	None
GCF_020139295.1	public	1293/86	Unknown	None	Food	Meatballs, FP	Germany	Clostridium perfringens	1986
GCF_020819895.2	public	P201	Other animals	Macaca mulatta	Fecal/Gut	Fecal sample	USA: Jefferson	Clostridium perfringens	2016
GCF_022429605.1	public	Qinghai-1	Livestock	Yak	Unknown	None	China:Qinghai	Clostridium perfringens	2020-09-20
GCF_024599915.1	public	JXNC-S10	Livestock	None	Unknown	Ovis aries	China:Jiangxi	Clostridium perfringens	2025-01-20
GCF_024599935.1	public	JXNC-DD	Companion	Canine	Clinical/Other	Healthy golden retriever	China:Jiangxi	Clostridium perfringens	2021-05-10
GCF_024599955.1	public	JXNC-3B	Livestock	Porcine	Fecal/Gut	Fecal sample	China:Jiangxi	Clostridium perfringens	2025-05-19
GCF_024652845.1	public	JXNC-J1	Other animals	None	Unknown	Bird (jay)	China:Jiangxi	Clostridium perfringens	2021-07-08
GCF_024652865.1	public	JXNC-B4	Livestock	Bovine	Fecal/Gut	Manure	China:Jiangxi	Clostridium perfringens	2021-07-12
GCF_025677705.1	public	MFDS1012647	Unknown	None	Food	Barbeque	South Korea: Seoul	Clostridium perfringens	2018
GCF_025946785.1	public	25037-CP01	Unknown	None	Fecal/Gut	Gut	USA	Clostridium perfringens	2021-01-01
GCF_025989775.1	public	JUM001	Unknown	None	Unknown	None	Japan	Clostridium perfringens	2022-03-08
GCF_026072755.1	public	CP118	Unknown	None	Unknown	None	Japan	Clostridium perfringens E	2012-09-13
GCF_028743735.1	public	OB21 TSA 19	Human	Homo sapiens	Unknown	None	USA	Clostridium perfringens	2019-11-01
GCF_028867175.1	public	QHY-2	Livestock	Sheep	Unknown	None	China	Clostridium perfringens	2020
GCF_029233855.1	public	21-D-5	Livestock	Goat	Unknown	None	China	Clostridium perfringens	2025-08-21
GCF_029392915.1	public	CN3842	Livestock	Ruminant	Unknown	None	USA: New York, New York City	Clostridium perfringens D	2025-04-19
GCF_029392935.1	public	SHDS0050	Human	Homo sapiens	Unknown	None	None	Clostridium perfringens D	2025-04-19
GCF_029392955.1	public	NCTC8346	Livestock	Ruminant	Unknown	None	USA: New York, New York City	Clostridium perfringens D	2025-04-19
GCF_029393075.1	public	NCTC3110	Livestock	Ruminant	Unknown	None	USA: New York, New York City	Clostridium perfringens B	2025-04-19
GCF_029393235.1	public	ATCC 3626	Livestock	Ruminant	Unknown	None	USA: New York, New York City	Clostridium perfringens B	2025-04-19
GCF_029541585.1	public	ENRHS1	Unknown	None	Environment/Water/Wastewater	Hospital wastewater	Ghana	Clostridium perfringens	2021
GCF_029580675.1	public	ENRHS3	Unknown	None	Environment/Water/Wastewater	Hospital wastewater	Ghana	Clostridium perfringens	2021
GCF_029580775.1	public	ENRHS7	Unknown	None	Environment/Water/Wastewater	Hospital wastewater	Ghana	Clostridium perfringens	2021
GCF_029580795.1	public	ENRHS10	Unknown	None	Environment/Water/Wastewater	Hospital wastewater	Ghana	Clostridium perfringens	2021
GCF_029580815.1	public	ENRHS14	Unknown	None	Environment/Water/Wastewater	Hospital wastewater	Ghana	Clostridium perfringens	2021
GCF_029580895.1	public	ENRHS4	Unknown	None	Environment/Water/Wastewater	Hospital wastewater	Ghana	Clostridium perfringens	2021
GCF_029581155.1	public	ENRHS16	Unknown	None	Environment/Water/Wastewater	Hospital wastewater	Ghana	Clostridium perfringens	2021
GCF_034080225.1	public	DQ21	Livestock	Porcine	Fecal/Gut	Fecal sample	China	Clostridium perfringens	2022-03-20
GCF_036321485.1	public	SXD-8213	Companion	Canine	Unknown	None	China: Shaanxi	Clostridium perfringens	2023
GCF_036347695.1	public	SXP-169	Livestock	Porcine	Unknown	None	China: Shanxi	Clostridium perfringens	2023
GCF_036347775.1	public	CQ92	Human	Homo sapiens	Unknown	None	China: Zhejiang	Clostridium perfringens	2023
GCF_037081805.1	public	2019-01-3486-1_1	Companion	Canine	Fecal/Gut	Faecal sample	Norway	Clostridium perfringens	2019
GCF_037491285.1	public	Z1323HCP0097	Human	Homo sapiens	Unknown	None	South Korea	Clostridium perfringens	2023-05-19
GCF_037492235.1	public	Z1323HCP0095	Human	Homo sapiens	Unknown	None	South Korea	Clostridium perfringens	2023-05-18
GCF_037492985.1	public	Z1323HCP0083	Human	Homo sapiens	Unknown	None	South Korea	Clostridium perfringens	2023-05-15
GCF_037493815.1	public	Z1323HCP0073	Human	Homo sapiens	Unknown	None	South Korea	Clostridium perfringens	2023-05-09
GCF_037494685.1	public	Z1323HCP0072	Human	Homo sapiens	Unknown	None	South Korea	Clostridium perfringens	2023-05-10
GCF_037495355.1	public	Z1323HCP0061	Human	Homo sapiens	Unknown	None	South Korea	Clostridium perfringens	2023-05-04
GCF_037496145.1	public	Z1323HCP0058	Human	Homo sapiens	Unknown	None	South Korea	Clostridium perfringens	2023-05-01
GCF_037497135.1	public	Z1323HCP0054	Human	Homo sapiens	Unknown	None	South Korea	Clostridium perfringens	2023-05-02
GCF_037497945.1	public	Z1323HCP0053	Human	Homo sapiens	Unknown	None	South Korea	Clostridium perfringens	2023-04-29
GCF_037498835.1	public	Z1323HCP0044	Human	Homo sapiens	Unknown	None	South Korea	Clostridium perfringens	2023-04-24
GCF_037499725.1	public	Z1323HCP0034	Human	Homo sapiens	Unknown	None	South Korea	Clostridium perfringens	2023-04-18
GCF_037500615.1	public	Z1323HCP0033	Human	Homo sapiens	Unknown	None	South Korea	Clostridium perfringens	2023-04-17
GCF_037501685.1	public	Z1323HCP0031	Human	Homo sapiens	Unknown	None	South Korea	Clostridium perfringens	2023-04-19
GCF_037502555.1	public	Z1323HCP0030	Human	Homo sapiens	Unknown	None	South Korea	Clostridium perfringens	2023-04-13
GCF_037503705.1	public	Z1323HCP0027	Human	Homo sapiens	Unknown	None	South Korea	Clostridium perfringens	2023-04-14
GCF_037504455.1	public	Z1323HCP0019	Human	Homo sapiens	Unknown	None	South Korea	Clostridium perfringens	2023-04-12
GCF_037505185.1	public	Z1323HCP0016	Human	Homo sapiens	Unknown	None	South Korea	Clostridium perfringens	2023-04-12
GCF_037506515.1	public	Z1323HCP0008	Human	Homo sapiens	Unknown	None	South Korea	Clostridium perfringens	2023-04-11
GCF_037507525.1	public	Z1323CCP0065	Livestock	Chicken	Unknown	None	South Korea	Clostridium perfringens	2023-06-21
GCF_037508555.1	public	Z1323CCP0045	Livestock	Chicken	Unknown	None	South Korea	Clostridium perfringens	2023-06-13
GCF_037509445.1	public	Z1323CCP0010	Livestock	Chicken	Unknown	None	South Korea	Clostridium perfringens	2023-02-27
GCF_037510535.1	public	Z1322WCP0042	Other animals	Mammal	Unknown	None	South Korea	Clostridium perfringens	2022-09-07
GCF_037511265.1	public	Z1322WCP0030	Other animals	Aves	Unknown	None	South Korea	Clostridium perfringens	2022-08-16
GCF_037512135.1	public	Z1322WCP0016	Other animals	Mammal	Unknown	None	South Korea	Clostridium perfringens	2022-06-28
GCF_037513105.1	public	Z1322WCP0014	Other animals	Mammal	Unknown	None	South Korea	Clostridium perfringens	2022-06-25
GCF_037514075.1	public	Z1322WCP0013	Other animals	Mammal	Unknown	None	South Korea	Clostridium perfringens	2022-06-24
GCF_037514805.1	public	Z1322PCP0180	Companion	Cat	Unknown	None	South Korea	Clostridium perfringens	2022-11-09
GCF_037515695.1	public	Z1322PCP0170	Companion	Canine	Unknown	None	South Korea	Clostridium perfringens	2022-10-29
GCF_037516445.1	public	Z1322PCP0092	Companion	Canine	Unknown	None	South Korea	Clostridium perfringens	2022-11-11
GCF_037517435.1	public	Z1322PCP0088	Companion	Canine	Unknown	None	South Korea	Clostridium perfringens	2022-11-07
GCF_037518545.1	public	Z1322PCP0062	Companion	Canine	Unknown	None	South Korea	Clostridium perfringens	2022-09-06
GCF_037520035.1	public	Z1322PCP0055	Companion	Canine	Unknown	None	South Korea	Clostridium perfringens	2022-08-25
GCF_037521165.1	public	Z1322PCP0054	Companion	Canine	Unknown	None	South Korea	Clostridium perfringens	2022-08-25
GCF_037522075.1	public	Z1322PCP0048	Companion	Canine	Unknown	None	South Korea	Clostridium perfringens	2022-08-17
GCF_037522945.1	public	Z1322HCP0014	Human	Homo sapiens	Unknown	None	South Korea	Clostridium perfringens	2022-08-25
GCF_037523885.1	public	Z1322HCP0005	Human	Homo sapiens	Unknown	None	South Korea	Clostridium perfringens	2022-08-18
GCF_037524795.1	public	Z1322HCP0002	Human	Homo sapiens	Unknown	None	South Korea	Clostridium perfringens	2022-08-30
GCF_040499215.1	public	CQ145	Human	Homo sapiens	Unknown	Human	China	Clostridium perfringens	2023-01-20
GCF_041930555.1	public	CpfQ	Human	Homo sapiens	Unknown	None	China: Chongqing	Clostridium perfringens	2022-03-10
GCF_046058955.1	public	GZ-3	Livestock	Goat	Fecal/Gut	Fecal sample	China: Guizhou	Clostridium perfringens	2020-05-21
GCF_047150035.1	public	SNU20021	Unknown	None	Fecal/Gut	Cecal contents	South Korea	Clostridium perfringens A	2020
GCF_047150065.1	public	SNU21005	Unknown	None	Fecal/Gut	Cecal contents	South Korea	Clostridium perfringens A	2021
GCF_047150115.1	public	SNU11038	Unknown	None	Fecal/Gut	Fecal sample	South Korea	Clostridium perfringens A	2022
GCF_047150185.1	public	SNU61035	Unknown	None	Fecal/Gut	Fecal sample	South Korea	Clostridium perfringens A	2022
GCF_047150235.1	public	SNUVG	Unknown	None	Clinical/Other	Vaginal discharge	South Korea	Clostridium perfringens A	2022
GCF_047824775.1	public	XZ-E1	Livestock	Yak	Unknown	None	China: Xizang	Clostridium perfringens	2024-02-27
GCF_048568325.1	public	XZ-A2	Livestock	Yak	Fecal/Gut	Fecal sample	China: Xizang	Clostridium perfringens	2024-02-27
GCF_048568335.1	public	XZ-A1	Livestock	Yak	Fecal/Gut	Fecal sample	China: Xizang	Clostridium perfringens	2024-02-27
GCF_048568345.1	public	XZ-C1	Livestock	Yak	Fecal/Gut	Fecal sample	China: Xizang	Clostridium perfringens	2024-02-27
GCF_048572755.1	public	XZ-D1	Livestock	Yak	Fecal/Gut	Fecal sample	China: Xizang	Clostridium perfringens	2024-02-27
GCF_900475545.1	public	NCTC13170	Unknown	None	Unknown	not available: to be reported later	None	Clostridium perfringens	1900/2007
GCF_900478015.1	public	NCTC2837	Unknown	None	Unknown	not available: to be reported later	None	Clostridium perfringens	1900/1929
GCF_902386435.1	public	None	Human	None	Fecal/Gut	Human Gut	None	Clostridium perfringens	None
ZD_8	plateau	None	Livestock	Yak	Fecal/Gut	Fecal sample	China: Qinghai	Clostridium perfringens	2020-10-01
ZD_9	plateau	None	Livestock	Yak	Fecal/Gut	Fecal sample	China: Qinghai	Clostridium perfringens	2020-10-01
A37	plateau	None	Livestock	Tibetan pig	Fecal/Gut	Fecal sample	China: Xizang	Clostridium perfringens	2021-12-01
A44	plateau	None	Livestock	Tibetan pig	Fecal/Gut	Fecal sample	China: Xizang	Clostridium perfringens	2021-12-01
BG_3	plateau	None	Livestock	Yak	Fecal/Gut	Fecal sample	China: Xizang	Clostridium perfringens	2019-07-01
DT_10	plateau	None	Livestock	Yak	Fecal/Gut	Fecal sample	China: Qinghai	Clostridium perfringens
DT_17	plateau	None	Livestock	Yak	Fecal/Gut	Fecal sample	China: Qinghai	Clostridium perfringens
LZ_1	plateau	None	Livestock	Yak	Fecal/Gut	Fecal sample	China: Xizang	Clostridium perfringens	2021-05-01

## Sheet: Supplementary Table S2
Supplementary Table S2. Overview of bioinformatics tools, reference databases, and key parameter settings used in this study.
This table outlines the specific analysis steps, software versions, and critical parameters employed for the genomic and pan-genomic analyses. The workflow includes genome assembly, annotation, phylogenomics, typing, and the identification of virulence factors, antimicrobial resistance (AMR) genes, and mobile genetic elements.
Analysis Step / Tool	Software Version	Reference Database / Source	Key Parameter Settings
Genome Assembly	SPAdes v4.0.0	N/A	Assembly option: --careful
Public Genome Retrieval	NCBI Assembly	NCBI GenBank (Accessed 20 May 2025)	Taxon: C. perfringens; Level: Complete genome; n=129
ANI Calculation	FastANI v1.34	N/A	Default parameters
Genome Annotation	Prokka v1.14.6	Default internal databases	--kingdom Bacteria
Pan-genome Analysis	Panaroo v1.5.0	N/A	--core_threshold 0.99; --clean-mode strict; --alignment core
Phylogenomics	IQ-TREE v2.4.0	N/A	Model: MFP (ModelFinder); Bootstrap: -B 1000 (Ultrafast)
MLST Typing	FastMLST v0.0.16	PubMLST (Scheme updated May 2025)	Scheme: "cperfringens"; Default settings
Virulence Typing	TOXIper v1.1	N/A	Default parameters
Virulence Factors	BLASTn	VFDB (Accessed Nov 2024)	Identity ≥ 90.0%; Coverage ≥ 80.0%
AMR Gene Identification	RGI v6.0.3	CARD (Comprehensive Antibiotic Resistance Database)	--input_type contig
Mobile Genetic Elements	BLASTn	ICEberg v3.0	Identity ≥ 90.0%; Coverage ≥ 80.0%
Network Analysis	PPNet	N/A	Correlation coefficient threshold > 0.5; Input: Panaroo matrix

## Sheet: Supplementary Table S3
Supplementary Table S3. Comparative summary of genomic features between environmentally tolerant and non-tolerant C. perfringens isolates from the Tibetan Plateau.
The table presents the strain ID, phenotype group, toxinotype, antimicrobial resistance gene (ARG) count, and mobile genetic element (MGE) count for each isolate. ARG count represents the total number of antimicrobial resistance genes identified. MGE count indicates the summed number of identified mobile genetic elements across categories (e.g., ICEs, IMEs, CIMEs, and T4SS-associated elements as …
Strain ID	Phenotype group	Toxinotype	ARG count	MGE count
ZD_8	non-tolerant	C	5	0
ZD_9	tolerant	C	5	0
A37	non-tolerant	A	9	1
A44	tolerant	A	8	3
BG_3	non-tolerant	A	5	0
DT_10	tolerant	A	5	0
DT_17	non-tolerant	D	5	0
LZ_1	non-tolerant	A	7	0

## Sheet: Supplementary Table S4
Supplementary Table S4. Node degree of genes and orthologous groups identified in the pan-genome network analysis.
This table lists gene nodes and their corresponding degree values. Degree is defined as the total number of network connections (edges) each gene has with other genes.
name	Degree
group_6388	59
group_5541	59
rubR2_2~~~rubR2~~~rubR2_1	59
fnr_1~~~fnr_2~~~crp	59
norV_2	59
rubR2_2	59
group_3386	59
dnaE_1~~~dnaE_2	59
bcn_1~~~bcn~~~bcn_2	59
hmp~~~hmp_2~~~hmp_1	71
group_6766	71
ade	71
group_3821	71
potB_1~~~potH	71
mtaD	71
ydcV	71
ugpC	71
spuD	71
group_3884	23
group_3305	23
hcp_2~~~hcp_1~~~hcp_3	68
group_6854	68
group_4060	66
group_4868	66
mazF_2~~~mazF_1~~~ndoA_2~~~mazF_4	72
group_6940	72
group_7224	72
group_7646	72
group_2513	72
hcp_2	32
group_5011	32
group_4704	32
group_2654	32
group_7234	32
group_5308	32
group_5711	32
group_217	32
group_9060	32
group_9059	32
sigI_1~~~sigI	83
polA_1~~~polA_2~~~polA_3	83
group_5715	83
lexA_3~~~lexA_2~~~lexA_6~~~lexA_7	20
group_6936	20
group_7822	20
group_7570	20
group_7774	20
group_4978	48
group_6562	48
group_7000	48
group_7236	48
group_6439	48
group_5221	48
group_7410	48
group_3890	48
xerC_1~~~xerC_2~~~xerC_3~~~xerC_4~~~xerC_5~~~IntTn~~~xerD_2	48
group_7771	48
group_7742	48
group_7300	48
ydjM_2	48
group_6369	48
group_7728	48
group_7668	48
group_7268	48
group_7028	48
group_7920	48
group_7735	48
group_7692	48
group_7162	48
group_3960	48
lexA_2~~~lexA_8~~~lexA_3~~~lexA_5	48
group_7981	48
group_7980	48
group_5444	48
group_5286	48
group_2983	48
group_7573	48
group_7144	48
group_6196	48
group_7327	48
group_7170	48
group_4920	48
group_5462	48
group_5063	48
group_3575	48
group_5788	48
group_5647	48
group_4289	48
group_4042	48
group_6427	48
group_5270	48
group_6020	48
group_4755	48
group_2914	48
group_5817	35
group_6448	35
group_5510	35
merB~~~ureE	35
group_4351	35
group_4418	35
malP_2~~~malP_1~~~malP	35
glvR	35
malH	35
group_7868	35
group_7608	35
group_7612	35
group_6923	35
group_3392	35
group_3768	35
xerC_1~~~xerC_2	35
sapB~~~sapB_2	35
group_2945	35
group_613	35
group_7683	35
group_6630	35
group_7950	35
group_7673	35
group_7097	35
group_6819	35
ytcD	19
group_5028	19
group_4096	19
rmlA	19
group_6425	19
group_5644	19
group_5643	19
group_4040	19
group_5488	19
group_8080	19
group_7400	19
group_6521	19
group_4430	25
group_6973	25
group_8075	25
group_5842	25
group_8079	91
group_8085	91
group_8084	91
group_6274	91
group_7122	53
group_6442	53
group_114	53
group_6168	53
group_7677	97
group_4845	88
group_6010	47
